# Supplementary material for: Supramolecular Structures of the Dictyostelium Lamin NE81
Source: Cells. 2019 Feb 16;8(2):162. doi: 10.3390/cells8020162 (PMC6406624; doi:10.3390/cells8020162)
Supplement: Supplementary file 1 [file cells-08-00162-s001.zip]

Archive with 2 entries (2 files):
- 3D_5μg Assemblies_3 dec.mov
- 5μg Assemblies_3 dec.mov
